# Supplementary material for: Thiogenistein—Antioxidant Chemistry, Antitumor Activity, and Structure Elucidation of New Oxidation Products
Source: Int J Mol Sci. 2022 Jul 15;23(14):7816. doi: 10.3390/ijms23147816 (PMC9315507; doi:10.3390/ijms23147816)
Supplement: Supplementary file 1 [file ijms-23-07816-s001.zip]

Archive with 1 entries (1 files):
- ijms-1806819-supplementary.pdf
